# Supplementary material for: Folate Supplementation for Peripheral Neuropathy: A Systematic Review
Source: Nutrients. 2025 Oct 20;17(20):3299. doi: 10.3390/nu17203299 (PMC12566604; doi:10.3390/nu17203299)
Supplement: Supplementary file 1 [file nutrients-17-03299-s001.zip]

Archive with 4 entries (4 files):
- nutrients-3919700-supplementary-Tables S4 and S5.pdf
- Supplementary Table 1.pdf
- Supplementary Table 2.pdf
- Supplementary Table 3.pdf
